# Supplementary material for: Controlling the Synthesis of Polyurea Microcapsules and the Encapsulation of Active Diisocyanate Compounds
Source: Polymers (Basel). 2024 Jan 18;16(2):270. doi: 10.3390/polym16020270 (PMC10820442; doi:10.3390/polym16020270)
Supplement: Supplementary file 1 [file polymers-16-00270-s001.zip]

Archive with 1 entries (1 files):
- polymers-2812285-supplementary.pdf
